# Supplementary material for: ECM Characterization Reveals a Massive Activation of Acute Phase Response during FSGS
Source: Int J Mol Sci. 2020 Mar 18;21(6):2095. doi: 10.3390/ijms21062095 (PMC7139641; doi:10.3390/ijms21062095)
Supplement: Supplementary file 1 [file ijms-21-02095-s001.zip]

Archive with 2 entries (2 files):
- Bukosza_ECM_paper_Table_S1.xlsx
- Bukosza_ECM_paper_Table_S2.xlsx
