# Supplementary material for: ECM Characterization Reveals a Massive Activation of Acute Phase Response during FSGS
Source: Int J Mol Sci. 2020 Mar 18;21(6):2095. doi: 10.3390/ijms21062095 (PMC7139641; doi:10.3390/ijms21062095)
Supplement: Supplementary file 1 [file ijms-21-02095-s001.zip › Bukosza_ECM_paper_Table_S2.xlsx]

## Sheet: Tabelle1
Table S2: The ECM genes detected by MassSpec analysis in the miR-193a mouse model
Gene overlap MassSpec screen + matrisome database
Agrn
Ctgf
Ecm1
Efemp1
Emilin1
Fbln1
Fbln2
Fbln5
Fbn1
Fbn2
Fga
Fgb
Fgg
Fn1
Fras1
Igfals
Igfbp7
Kcp
Lama2
Lama3
Lama4
Lama5
Lamb1
Lamb2
Lamc1
Lamc2
Lamc3
Ltbp1
Mfap2
Mfap4
Mfap5
Mfge8
Mmrn2
Nid1
Nid2
Npnt
Ntn4
Oit3
Tgfbi
Tinag
Tinagl1
Tnc
Vtn
Vwa5a
Col12a1
Col18a1
Col1a1
Col1a2
Col4a1
Col4a2
Col4a3
Col4a4
Col4a5
Col6a1
Col6a2
Col6a4
Col6a5
Aspn
Bgn
Hspg2
Prg2
Anxa1
Anxa11
Anxa2
Anxa6
C1qa
C1qb
C1qc
Colec11
Fcna
Frem2
Gpc4
Lgals1
Lgals8
Lgals9
Mbl1
Mbl2
Sema3g
Sftpd
Adam10
Adamts5
Ambp
Cpn2
Ctsd
F13a1
Htra1
Hyal2
Itih1
Itih4
Loxl2
Masp1
Masp2
Mug2
Plat
Plg
PRSS2
Pzp
Serpina1a
Serpina3k
Serpinh1
Tgm1
Tgm2
Timp3
Fgf2
Hcfc1
Inhbe
S100a10
S100a11
S100a13
S100a6
Scube2
